# Supplementary material for: Eight new apterous Lathrobium species (Coleoptera, Staphylinidae) from Sichuan, Southwest China
Source: Zookeys. 2013 May 21;(303):1–21. doi: 10.3897/zookeys.303.5328 (PMC3689065; doi:10.3897/zookeys.303.5328)
Supplement: XML Treatment for Lathrobium erlangense [file zookeys.303.5328-treatment1.xml]

<!DOCTYPE tp:taxon-treatment
  PUBLIC "-//TaxonX//DTD Taxonomic Treatment Publishing DTD v0 20100105//EN" "tax-treatment-NSO.dtd">
<tp:taxon-treatment xmlns:tp="http://www.plazi.org/taxpub"><tp:treatment-meta><mixed-citation publication-type="journal"><person-group><name><surname>Peng</surname><given-names>Zhong</given-names></name><name><surname>Li</surname><given-names>Li-Zhen</given-names></name><name><surname>Zhao</surname><given-names>Mei-Jun</given-names></name></person-group><article-title>Eight new apterous 
                    <italic>Lathrobium</italic> species (Coleoptera, Staphylinidae) from Sichuan, Southwest China</article-title><source>Zookeys</source><day>21</day><month>5</month><year>2013</year><volume>2013</volume><issue>303</issue><fpage>1</fpage><lpage>21</lpage><pub-id pub-id-type="doi">10.3897/zookeys.303.5328</pub-id></mixed-citation></tp:treatment-meta><tp:nomenclature><tp:taxon-name>
                        <tp:taxon-name-part taxon-name-part-type="genus">Lathrobium</tp:taxon-name-part>
                        <tp:taxon-name-part taxon-name-part-type="species">erlangense</tp:taxon-name-part>
                    <object-id xmlns:xlink="http://www.w3.org/1999/xlink" xlink:type="simple">urn:lsid:zoobank.org:act:3340FD66-09D4-48F5-8DAD-FC27B9492E84</object-id>
								<object-id xmlns:xlink="http://www.w3.org/1999/xlink" xlink:type="simple">http://species-id.net/wiki/Lathrobium_erlangense</object-id>
								</tp:taxon-name><tp:taxon-authority>Peng &amp; Li</tp:taxon-authority><tp:taxon-status xmlns:xlink="http://www.w3.org/1999/xlink" xlink:type="simple">sp. n.</tp:taxon-status><xref ref-type="fig" rid="F2">Figs 2A</xref><xref ref-type="fig" rid="F3">, 3</xref><xref ref-type="fig" rid="F13">, 13</xref></tp:nomenclature><tp:treatment-sec sec-type="Type material"><title>Type material.</title><p>(1♂, 2♀♀). Holotype: ♂, labelled ‘CHINA: Sichuan Prov., Tianquan County Mt. Erlangshan, <named-content xmlns:xlink="http://www.w3.org/1999/xlink" content-type="dwc:verbatimCoordinates" xlink:type="simple">29°52'N, 102°18'E</named-content>, 13.vii.2012 alt. 2,200–2,300 m, Dai, Peng &amp; Yin leg.’ (SNUC). Paratypes: 2 ♀♀, same label data as holotype (SNUC).</p><!--PageBreak--></tp:treatment-sec><tp:treatment-sec sec-type="Description"><title>Description.</title><p>Measurements (in mm) and ratios: BL 5.84–8.06, FL 2.82–3.25, HL 0.83–0.92, HW 0.87–0.94, PL 1.17–1.26, PW 0.93–1.00, EL 0.56–0.67, AL 1.30, HL/HW 0.95–0.98, HW/PW 0.94, HL/PL 0.70–0.73, PL/PW 1.26, EL/PL 0.48–0.53.</p><p>Habitus as in <xref ref-type="fig" rid="F2">Fig. 2A</xref>. Body brown with paler apex, legs yellowish brown, antennae light brown.</p><p>Head subquadrate, distinctly dilated posteriorly; punctation coarse and of variable density, sparser in median dorsal area; interstices with fine microreticulation; eyes 1/4 times as long as postocular region in dorsal view.</p><p>Pronotum nearly parallel-sided; punctation somewhat sparser than that of head; impunctate midline broad; interstices without microsculpture.</p><p>Elytra approximately 0.48–0.53 times as long as pronotum; punctation fine, shallow, and moderately dense. Hind wings completely reduced. Protarsi with weakly pronounced sexual dimorphism.</p><p>Abdomen with moderately fine and dense punctation, that of tergite VII noticeably sparser than that of anterior tergites; interstices with fine microsculpture; posterior margin of tergite VII without palisade fringe; tergite VIII without sexual dimorphism, convexly produced posteriorly (<xref ref-type="fig" rid="F3">Fig. 3A</xref>).</p><p>Male. Sternites III-VI unmodified; sternite VII (<xref ref-type="fig" rid="F3">Fig. 3D</xref>) transverse, symmetric, and with median impression of subtriangular shape posteriorly, this impression with cluster of distinctly modified, short and stout black setae, posterior margin weakly concave in the middle; sternite VIII (<xref ref-type="fig" rid="F3">Fig. 3E</xref>) transverse, symmetric, and with shallow median impression, on either side of middle with cluster of weakly modified dark setae posteriorly, posterior excision small and of semi-circular shape; aedeagus (<xref ref-type="fig" rid="F3">Figs 3F, 3H</xref>) with ventral process of distinctive shape, apical portion of dorsal plate long, lamellate and moderately sclerotized, basal portion of dorsal plate very short and weakly sclerotized, internal sac with distinctly sclerotized spines.</p><p>Female. Sternite VIII (<xref ref-type="fig" rid="F3">Fig. 3B</xref>) much longer than tergite VIII, distinctly produced and finely pubescent posteriorly; tergite X (<xref ref-type="fig" rid="F3">Fig. 3C</xref>) 1.1 times as long as the undivided antero-median portion of tergite IX (<xref ref-type="fig" rid="F3">Fig. 3C</xref>).</p><fig id="F2" position="float" orientation="portrait"><label>Figure 2.</label><caption><p>Habitus of <italic><tp:taxon-name>Lathrobium</tp:taxon-name></italic> spp., <bold>A</bold>﻿﻿﻿﻿ <italic><tp:taxon-name>Lathrobium erlangense</tp:taxon-name></italic> <bold>B</bold> <italic><tp:taxon-name>Lathrobium blandum</tp:taxon-name></italic> <bold>C</bold> <italic><tp:taxon-name>Lathrobium yelense</tp:taxon-name></italic>. Scale bars: 1.0 mm.</p></caption><graphic xmlns:xlink="http://www.w3.org/1999/xlink" xlink:href="ZooKeys-303-001-g002.jpg" position="float" orientation="portrait" xlink:type="simple"/></fig><fig id="F3" position="float" orientation="portrait"><label>Figure 3.</label><caption><p><italic><tp:taxon-name>Lathrobium erlangense</tp:taxon-name></italic>. <bold>A</bold> female tergite VIII <bold>B</bold> female sternite VIII <bold>C</bold> female tergites IX–X <bold>D</bold> male sternite VII <bold>E</bold> male sternite VIII <bold>F</bold> aedeagus in lateral view <bold>G</bold> male sternite IX <bold>H</bold> aedeagus in ventral view. Scale bars: 0.5 mm.</p></caption><graphic xmlns:xlink="http://www.w3.org/1999/xlink" xlink:href="ZooKeys-303-001-g003.jpg" position="float" orientation="portrait" xlink:type="simple"/></fig></tp:treatment-sec><tp:treatment-sec sec-type="Distribution"><title>Distribution and biological notes.</title><p>The species is known only from one locality in the Erlang Shan, Sichuan. The specimens were collected at an altitude of 2,200–2,300 m. The holotype was sifted from rhododendron leaves and soil on the east slope of a dry ditch in a rhododendron forest (<xref ref-type="fig" rid="F13">Fig. 13</xref>).</p></tp:treatment-sec><tp:treatment-sec sec-type="Etymology"><title>Etymology.</title><p>The species is named after the mountain where the type locality locality is situated (“Erlang Shan”).</p></tp:treatment-sec><tp:treatment-sec sec-type="Comparative notes"><title>Comparative notes.</title><p>Based on the male and female sexual characters, <italic><tp:taxon-name>Lathrobium erlangense</tp:taxon-name></italic> undoubtedly belongs to the <italic><tp:taxon-name>Lathrobium bibaculatum</tp:taxon-name></italic> group (Assing, in press c). The similarly derived morphology of the aedeagus (somewhat spear-shaped ventral process, rather massive internal spines), as well as the similar modifications of the male sternites VII and VIII suggest that it is the adelphotaxon of <italic><tp:taxon-name>Lathrobium bibaculatum</tp:taxon-name></italic> <xref ref-type="bibr" rid="B3">Assing (in press c)</xref> from the Daxiang Ling, from which it is distinguished by somewhat smaller body size and by the more slender ventral process of the aedeagus.</p><!--PageBreak--></tp:treatment-sec><tp:treatment-sec><!--Section generated to contain objects referenced in tp:taxon-treatment.--><fig id="F13" position="float" orientation="portrait"><label>Figures 13–17.</label><caption><p>Habitats of the new species. <bold>13</bold> Erlang Shan, alt. 2,200–2,300 m (<italic><tp:taxon-name>Lathrobium erlangense</tp:taxon-name></italic> sp. n.) <bold>14</bold> Labahe Natural Reserve, alt. 2,200–2,300 m (<italic><tp:taxon-name>Lathrobium blandum</tp:taxon-name></italic> sp. n.) <bold>15</bold> Yele, alt. 2,600 m (<italic><tp:taxon-name>Lathrobium illustre</tp:taxon-name></italic> sp. n., <italic><tp:taxon-name>Lathrobium yinziweii</tp:taxon-name></italic> sp. n. and <italic><tp:taxon-name>Lathrobium yelense</tp:taxon-name></italic> sp. n.) <bold>16</bold> Micang Shan, alt. 1,800 m (<italic><tp:taxon-name>Lathrobium micangense</tp:taxon-name></italic> sp. n.) <bold>17</bold> Qingcheng Shan, alt. 1,700 m (<italic><tp:taxon-name>Lathrobium agglutinatum</tp:taxon-name></italic> sp. n.).</p></caption><graphic xmlns:xlink="http://www.w3.org/1999/xlink" xlink:href="ZooKeys-303-001-g013.jpg" position="float" orientation="portrait" xlink:type="simple"/></fig></tp:treatment-sec><ref-list><ref id="B3"><mixed-citation xmlns:xlink="http://www.w3.org/1999/xlink" xlink:type="simple"><person-group><name name-style="western"><surname>Assing</surname><given-names>V</given-names></name></person-group> (<year>in press c</year>) <article-title>On the <italic>Lathrobium</italic> fauna of China III. New species and additional records from various provinces (Coleoptera: Staphylinidae: Paederinae).</article-title><source>Beitrage zur Entomologie 63 (1).</source></mixed-citation></ref></ref-list></tp:taxon-treatment>
