# Supplementary material for: Eight new apterous Lathrobium species (Coleoptera, Staphylinidae) from Sichuan, Southwest China
Source: Zookeys. 2013 May 21;(303):1–21. doi: 10.3897/zookeys.303.5328 (PMC3689065; doi:10.3897/zookeys.303.5328)
Supplement: XML Treatment for Lathrobium blandum [file zookeys.303.5328-treatment2.xml]

<!DOCTYPE tp:taxon-treatment
  PUBLIC "-//TaxonX//DTD Taxonomic Treatment Publishing DTD v0 20100105//EN" "tax-treatment-NSO.dtd">
<tp:taxon-treatment xmlns:tp="http://www.plazi.org/taxpub"><tp:treatment-meta><mixed-citation publication-type="journal"><person-group><name><surname>Peng</surname><given-names>Zhong</given-names></name><name><surname>Li</surname><given-names>Li-Zhen</given-names></name><name><surname>Zhao</surname><given-names>Mei-Jun</given-names></name></person-group><article-title>Eight new apterous 
                    <italic>Lathrobium</italic> species (Coleoptera, Staphylinidae) from Sichuan, Southwest China</article-title><source>Zookeys</source><day>21</day><month>5</month><year>2013</year><volume>2013</volume><issue>303</issue><fpage>1</fpage><lpage>21</lpage><pub-id pub-id-type="doi">10.3897/zookeys.303.5328</pub-id></mixed-citation></tp:treatment-meta><tp:nomenclature><tp:taxon-name>
                        <tp:taxon-name-part taxon-name-part-type="genus">Lathrobium</tp:taxon-name-part>
                        <tp:taxon-name-part taxon-name-part-type="species">blandum</tp:taxon-name-part>
                    <object-id xmlns:xlink="http://www.w3.org/1999/xlink" xlink:type="simple">urn:lsid:zoobank.org:act:851DA1BD-04AD-4C4B-8258-C885CA682F6E</object-id>
								<object-id xmlns:xlink="http://www.w3.org/1999/xlink" xlink:type="simple">http://species-id.net/wiki/Lathrobium_blandum</object-id>
								</tp:taxon-name><tp:taxon-authority>Peng &amp; Li</tp:taxon-authority><tp:taxon-status xmlns:xlink="http://www.w3.org/1999/xlink" xlink:type="simple">sp. n.</tp:taxon-status><xref ref-type="fig" rid="F2">Figs 2B</xref><xref ref-type="fig" rid="F4">, 4</xref><xref ref-type="fig" rid="F13">, 14</xref></tp:nomenclature><tp:treatment-sec sec-type="Type material"><title>Type material.</title><p>(1 ♂). Holotype: ♂, labelled ‘CHINA: Sichuan Prov., Tianquan County Labahe N. R., <named-content xmlns:xlink="http://www.w3.org/1999/xlink" content-type="dwc:verbatimCoordinates" xlink:type="simple">30°10'N, 102°25'E</named-content>, 12.vii.2012 alt. 2,200–2,300 m, Dai, Peng &amp; Yin leg.’ (SNUC).</p></tp:treatment-sec><tp:treatment-sec sec-type="Description"><title>Description.</title><p>Measurements (in mm) and ratios: BL 8.62, FL 3.39, HL 0.98, HW 0.94, PL 1.31, PW 0.98, EL 0.70, AL 1.72, HL/HW 1.04, HW/PW 0.96, HL/PL 0.75, PL/PW 1.34, EL/PL 0.53.</p><p>Habitus as in <xref ref-type="fig" rid="F2">Fig. 2B</xref>. Body light brown with paler apex, legs yellowish brown, antennae light brown.</p><p>Head weakly oblong; punctation moderately coarse and sparse, sparser in median dorsal portion; interstices with shallow microreticulation; eyes 1/5 times as long as postocular region in dorsal view.</p><p>Pronotum slender; punctation similar to that of head; impunctate midline moderately broad; interstices without microsculpture.</p><p><!--PageBreak-->Elytra 0.53 times as long as pronotum; punctation shallow, moderately dense, and rather weakly defined. Hind wings completely reduced.</p><p>Abdomen with fine and dense punctation, that of tergite VII sparser than that of anterior tergites; interstices with fine microsculpture; posterior margin of tergite VII without palisade fringe.</p><p>Male. Sternites III-VI unmodified; sternite VII (<xref ref-type="fig" rid="F4">Fig. 4A</xref>) transverse and with shallow postero-median impression, this impression with weakly modified setae, posterior margin concave in the middle; sternite VIII (<xref ref-type="fig" rid="F4">Fig. 4B</xref>) transverse and impressed along the middle, on either side of this impression with short setae posteriorly, posterior margin broadly concave; sternite IX (<xref ref-type="fig" rid="F4">Fig. 4D</xref>) nearly symmetric; aedeagus as in <!--PageBreak--><xref ref-type="fig" rid="F4">Figs 4C, 4E</xref>; ventral process evenly curved, slender, and apically acute in lateral view; dorsal plate (<xref ref-type="fig" rid="F4">Fig. 4F</xref>) moderately sclerotized and with long apical portion, apically acute in dorsal view; basal portion short and thin; internal sac with long and slender sclerotized spine.</p><p>Female. Unknown.</p><fig id="F4" position="float" orientation="portrait"><label>Figure 4.</label><caption><p><italic><tp:taxon-name>Lathrobium blandum</tp:taxon-name></italic>. <bold>A</bold> male sternite VII <bold>B</bold> male sternite VIII <bold>C</bold> aedeagus in lateral view <bold>D</bold> male sternite IX <bold>E</bold> aedeagus in ventral view <bold>F</bold> apical portion of aedeagus in dorsal view. Scale bars: 0.5 mm.</p></caption><graphic xmlns:xlink="http://www.w3.org/1999/xlink" xlink:href="ZooKeys-303-001-g004.jpg" position="float" orientation="portrait" xlink:type="simple"/></fig></tp:treatment-sec><tp:treatment-sec sec-type="Distribution"><title>Distribution and biological notes.</title><p>The species is known only from one locality in the Labahe Natural Reserve, Sichuan. The holotype was collected by sifting leaf litter and weeds from the floor of the hardwood forest with <italic><tp:taxon-name>Morus cathayana</tp:taxon-name></italic> and <italic><tp:taxon-name>Lonicera</tp:taxon-name></italic> on a westward slope at an altitude of 2,200–2,300 m (<xref ref-type="fig" rid="F13">Fig. 14</xref>).</p></tp:treatment-sec><tp:treatment-sec sec-type="Etymology"><title>Etymology.</title><p>The specific epithet (Latin, adjective: seductive) alludes to the long and slender internal spine of the aedeagus.</p></tp:treatment-sec><tp:treatment-sec sec-type="Comparative notes"><title>Comparative notes.</title><p>The morphology of the aedeagus suggests that <italic><tp:taxon-name>Lathrobium blandum</tp:taxon-name></italic> belongs to the <italic><tp:taxon-name>Lathrobium curvatissimum</tp:taxon-name></italic> group (Assing, in press a), which previously included five species from Yunnan (<xref ref-type="bibr" rid="B1">Assing, in press a</xref>) and two species from Sichuan (<xref ref-type="bibr" rid="B2">Assing, in press b</xref>, <xref ref-type="bibr" rid="B3">c</xref>), with which the new species shares the elongated and curved ventral process, and the long apical portion of the dorsal plate of the aedeagus. It is distinguished from the other representatives of this group by the less slender head, the shape and chaetotaxy of the male sternites VIII, as well as by the long and slender sclerotized spine in the internal sac of aedeagus.</p><!--PageBreak--></tp:treatment-sec><tp:treatment-sec><!--Section generated to contain objects referenced in tp:taxon-treatment.--><fig id="F2" position="float" orientation="portrait"><label>Figure 2.</label><caption><p>Habitus of <italic><tp:taxon-name>Lathrobium</tp:taxon-name></italic> spp., <bold>A</bold>﻿﻿﻿﻿ <italic><tp:taxon-name>Lathrobium erlangense</tp:taxon-name></italic> <bold>B</bold> <italic><tp:taxon-name>Lathrobium blandum</tp:taxon-name></italic> <bold>C</bold> <italic><tp:taxon-name>Lathrobium yelense</tp:taxon-name></italic>. Scale bars: 1.0 mm.</p></caption><graphic xmlns:xlink="http://www.w3.org/1999/xlink" xlink:href="ZooKeys-303-001-g002.jpg" position="float" orientation="portrait" xlink:type="simple"/></fig><fig id="F13" position="float" orientation="portrait"><label>Figures 13–17.</label><caption><p>Habitats of the new species. <bold>13</bold> Erlang Shan, alt. 2,200–2,300 m (<italic><tp:taxon-name>Lathrobium erlangense</tp:taxon-name></italic> sp. n.) <bold>14</bold> Labahe Natural Reserve, alt. 2,200–2,300 m (<italic><tp:taxon-name>Lathrobium blandum</tp:taxon-name></italic> sp. n.) <bold>15</bold> Yele, alt. 2,600 m (<italic><tp:taxon-name>Lathrobium illustre</tp:taxon-name></italic> sp. n., <italic><tp:taxon-name>Lathrobium yinziweii</tp:taxon-name></italic> sp. n. and <italic><tp:taxon-name>Lathrobium yelense</tp:taxon-name></italic> sp. n.) <bold>16</bold> Micang Shan, alt. 1,800 m (<italic><tp:taxon-name>Lathrobium micangense</tp:taxon-name></italic> sp. n.) <bold>17</bold> Qingcheng Shan, alt. 1,700 m (<italic><tp:taxon-name>Lathrobium agglutinatum</tp:taxon-name></italic> sp. n.).</p></caption><graphic xmlns:xlink="http://www.w3.org/1999/xlink" xlink:href="ZooKeys-303-001-g013.jpg" position="float" orientation="portrait" xlink:type="simple"/></fig></tp:treatment-sec><ref-list><ref id="B1"><mixed-citation xmlns:xlink="http://www.w3.org/1999/xlink" xlink:type="simple"><person-group><name name-style="western"><surname>Assing</surname><given-names>V</given-names></name></person-group> (<year>in press a</year>) <article-title>On the <italic>Lathrobium</italic> fauna of China V. New species and additional records from Yunnan (Coleoptera: Staphylinidae: Paederinae).</article-title><source>Beitrage zur Entomologie 63 (1).</source></mixed-citation></ref><ref id="B2"><mixed-citation xmlns:xlink="http://www.w3.org/1999/xlink" xlink:type="simple"><person-group><name name-style="western"><surname>Assing</surname><given-names>V</given-names></name></person-group> (<year>in press b</year>) <article-title>On the <italic>Lathrobium</italic> fauna of China IV. Six new species from Sichuan (Coleoptera: Staphylinidae: Paederinae).</article-title><source>Linzer Biologische Beitrage 45 (1).</source></mixed-citation></ref><ref id="B3"><mixed-citation xmlns:xlink="http://www.w3.org/1999/xlink" xlink:type="simple"><person-group><name name-style="western"><surname>Assing</surname><given-names>V</given-names></name></person-group> (<year>in press c</year>) <article-title>On the <italic>Lathrobium</italic> fauna of China III. New species and additional records from various provinces (Coleoptera: Staphylinidae: Paederinae).</article-title><source>Beitrage zur Entomologie 63 (1).</source></mixed-citation></ref></ref-list></tp:taxon-treatment>
