# Supplementary material for: Eight new apterous Lathrobium species (Coleoptera, Staphylinidae) from Sichuan, Southwest China
Source: Zookeys. 2013 May 21;(303):1–21. doi: 10.3897/zookeys.303.5328 (PMC3689065; doi:10.3897/zookeys.303.5328)
Supplement: XML Treatment for Lathrobium yelense [file zookeys.303.5328-treatment3.xml]

<!DOCTYPE tp:taxon-treatment
  PUBLIC "-//TaxonX//DTD Taxonomic Treatment Publishing DTD v0 20100105//EN" "tax-treatment-NSO.dtd">
<tp:taxon-treatment xmlns:tp="http://www.plazi.org/taxpub"><tp:treatment-meta><mixed-citation publication-type="journal"><person-group><name><surname>Peng</surname><given-names>Zhong</given-names></name><name><surname>Li</surname><given-names>Li-Zhen</given-names></name><name><surname>Zhao</surname><given-names>Mei-Jun</given-names></name></person-group><article-title>Eight new apterous 
                    <italic>Lathrobium</italic> species (Coleoptera, Staphylinidae) from Sichuan, Southwest China</article-title><source>Zookeys</source><day>21</day><month>5</month><year>2013</year><volume>2013</volume><issue>303</issue><fpage>1</fpage><lpage>21</lpage><pub-id pub-id-type="doi">10.3897/zookeys.303.5328</pub-id></mixed-citation></tp:treatment-meta><tp:nomenclature><tp:taxon-name>
                        <tp:taxon-name-part taxon-name-part-type="genus">Lathrobium</tp:taxon-name-part>
                        <tp:taxon-name-part taxon-name-part-type="species">yelense</tp:taxon-name-part>
                    <object-id xmlns:xlink="http://www.w3.org/1999/xlink" xlink:type="simple">urn:lsid:zoobank.org:act:3C6F3FB3-37B7-4289-8A1C-5A3D6A93AE7C</object-id>
								<object-id xmlns:xlink="http://www.w3.org/1999/xlink" xlink:type="simple">http://species-id.net/wiki/Lathrobium_yelense</object-id>
								</tp:taxon-name><tp:taxon-authority>Peng &amp; Li</tp:taxon-authority><tp:taxon-status xmlns:xlink="http://www.w3.org/1999/xlink" xlink:type="simple">sp. n.</tp:taxon-status><xref ref-type="fig" rid="F2">Figs 2C</xref><xref ref-type="fig" rid="F5">, 5</xref><xref ref-type="fig" rid="F13">, 15</xref></tp:nomenclature><tp:treatment-sec sec-type="Type material"><title>Type material.</title><p>(4 ♂♂, 2 ♀♀). Holotype: ♂, labelled ‘CHINA: Sichuan Prov., Shimian County, Liziping. Yele, <named-content xmlns:xlink="http://www.w3.org/1999/xlink" content-type="dwc:verbatimCoordinates" xlink:type="simple">28°54'N, 102°13'E</named-content>, 15.vii.2012 alt. 2,600 m, Dai, Peng &amp; Yin leg.’ (SNUC). Paratypes: 3 ♂♂, 2 ♀♀, same label data as holotype (SNUC).</p></tp:treatment-sec><tp:treatment-sec sec-type="Description"><title>Description.</title><p>Measurements (in mm) and ratios: BL 5.95–7.39, FL 2.83–3.20, HL 0.87–0.93, HW 0.88–0.92, PL 1.15–1.18, PW 0.92–0.96, EL 0.63–0.70, AL 1.24–1.29, HL/HW 0.99–1.01, HW/PW 0.94–0.96, HL/PL 0.76–0.79, PL/PW 1.23–1.25, EL/PL 0.55–0.59.</p><p>Habitus as in <xref ref-type="fig" rid="F2">Fig. 2C</xref>. Body blackish brown with paler apex, legs and antennae brown to light brown.</p><p>Head subquadrate; punctation moderately coarse and rather sparse, slightly sparser in median dorsal portion; interstices with fine microreticulation; eyes 1/4 times as long as postocular region in dorsal view.</p><p>Pronotum nearly parallel-sided; punctation similar to that of head; impunctate midline moderately broad; interstices without microsculpture.</p><p>Elytra 0.55–0.59 times as long as pronotum; punctation moderately dense, shallow, and weakly defined. Hind wings completely reduced. Protarsi with moderately pronounced sexual dimorphism.</p><p>Abdomen with fine and dense punctation, that of tergite VII slightly sparser than that of anterior tergites; interstices with shallow microsculpture; posterior margin of tergite VII without palisade fringe; tergite VIII with moderately pronounced sexual dimorphism.</p><p>Male. Tergite VIII with weakly convex posterior margin; sternites III-VI unmodified; sternite VII (<xref ref-type="fig" rid="F5">Fig. 5D</xref>) transverse, with weakly modified setae in shallow postero-median impression, posterior margin concave in the middle; sternite VIII (<xref ref-type="fig" rid="F5">Fig. 5E</xref>) moderately transverse and impressed along the middle, on either side of this impression with numerous short and dark setae posteriorly, posterior margin shallowly concave in the middle; sternite IX (<xref ref-type="fig" rid="F5">Fig. 5F</xref>) nearly symmetric; aedeagus as in <xref ref-type="fig" rid="F5">Figs 5G, 5H</xref>; ventral process long and apically curved in lateral view; dorsal plate (<xref ref-type="fig" rid="F5">Fig. 5I</xref>) weakly sclerotized and with long apical portion, apically acute in dorsal view; basal portion very short and thin; internal sac without distinct dark membranous structures and apically with moderately sclerotized structure.</p><p>Female. Tergite VIII (<xref ref-type="fig" rid="F5">Fig. 5A</xref>) asymmetrically produced posteriorly; sternite VIII (<xref ref-type="fig" rid="F5">Fig. 5B</xref>) longer than tergite VIII, distinctly produced posteriorly, posteriorly finely pubescent; tergite X (<xref ref-type="fig" rid="F5">Fig. 5C</xref>) 0.4 times as long as the undivided antero-median portion of tergite IX (<xref ref-type="fig" rid="F5">Fig. 5C</xref>).</p><fig id="F5" position="float" orientation="portrait"><label>Figure 5.</label><caption><p><italic><tp:taxon-name>Lathrobium yelense</tp:taxon-name></italic>. <bold>A</bold> female tergite VIII <bold>B</bold> female sternite VIII <bold>C</bold> female tergites IX–X. <bold>D</bold> male sternite VII <bold>E</bold> male sternite VIII <bold>F</bold> male sternite IX <bold>G</bold> aedeagus in lateral view <bold>H</bold> aedeagus in ventral view <bold>I</bold> apical portion of aedeagus in dorsal view. Scale bars: <bold>A</bold>–<bold>H</bold> 0.5 mm; <bold>I</bold> 0.25 mm.</p></caption><graphic xmlns:xlink="http://www.w3.org/1999/xlink" xlink:href="ZooKeys-303-001-g005.jpg" position="float" orientation="portrait" xlink:type="simple"/></fig><!--PageBreak--></tp:treatment-sec><tp:treatment-sec sec-type="Distribution"><title>Distribution and biological notes.</title><p>This species is currently known only from the type locality. Some of the type specimens were collected by sifting bamboo leaves and humus from the floor of a bamboo forestat an altitude of 2,600 m (<xref ref-type="fig" rid="F13">Fig. 15</xref>).</p></tp:treatment-sec><tp:treatment-sec sec-type="Etymology"><title>Etymology.</title><p>The species is named after its type locality: “Yele”.</p></tp:treatment-sec><tp:treatment-sec sec-type="Comparative notes"><title>Comparative notes.</title><p>Based on the male and female sexual characters, particularly the long and large dorsal plate, and the presence of an apical internal structure of the aedeagus, <italic><tp:taxon-name>Lathrobium yelense</tp:taxon-name></italic> may belong belongs to the <italic><tp:taxon-name>Lathrobium ensigerum</tp:taxon-name></italic> group (<xref ref-type="bibr" rid="B5">Assing et al. 2013</xref>). It is distinguished from the other representatives of this group by the sparser punctation on the head, the shape and chaetotaxy of the male sternite VIII, the oblong female tergite VIII, as well as by the morphology of the aedeagus.</p><!--PageBreak--></tp:treatment-sec><tp:treatment-sec><!--Section generated to contain objects referenced in tp:taxon-treatment.--><fig id="F2" position="float" orientation="portrait"><label>Figure 2.</label><caption><p>Habitus of <italic><tp:taxon-name>Lathrobium</tp:taxon-name></italic> spp., <bold>A</bold>﻿﻿﻿﻿ <italic><tp:taxon-name>Lathrobium erlangense</tp:taxon-name></italic> <bold>B</bold> <italic><tp:taxon-name>Lathrobium blandum</tp:taxon-name></italic> <bold>C</bold> <italic><tp:taxon-name>Lathrobium yelense</tp:taxon-name></italic>. Scale bars: 1.0 mm.</p></caption><graphic xmlns:xlink="http://www.w3.org/1999/xlink" xlink:href="ZooKeys-303-001-g002.jpg" position="float" orientation="portrait" xlink:type="simple"/></fig><fig id="F13" position="float" orientation="portrait"><label>Figures 13–17.</label><caption><p>Habitats of the new species. <bold>13</bold> Erlang Shan, alt. 2,200–2,300 m (<italic><tp:taxon-name>Lathrobium erlangense</tp:taxon-name></italic> sp. n.) <bold>14</bold> Labahe Natural Reserve, alt. 2,200–2,300 m (<italic><tp:taxon-name>Lathrobium blandum</tp:taxon-name></italic> sp. n.) <bold>15</bold> Yele, alt. 2,600 m (<italic><tp:taxon-name>Lathrobium illustre</tp:taxon-name></italic> sp. n., <italic><tp:taxon-name>Lathrobium yinziweii</tp:taxon-name></italic> sp. n. and <italic><tp:taxon-name>Lathrobium yelense</tp:taxon-name></italic> sp. n.) <bold>16</bold> Micang Shan, alt. 1,800 m (<italic><tp:taxon-name>Lathrobium micangense</tp:taxon-name></italic> sp. n.) <bold>17</bold> Qingcheng Shan, alt. 1,700 m (<italic><tp:taxon-name>Lathrobium agglutinatum</tp:taxon-name></italic> sp. n.).</p></caption><graphic xmlns:xlink="http://www.w3.org/1999/xlink" xlink:href="ZooKeys-303-001-g013.jpg" position="float" orientation="portrait" xlink:type="simple"/></fig></tp:treatment-sec><ref-list><ref id="B5"><mixed-citation xmlns:xlink="http://www.w3.org/1999/xlink" xlink:type="simple"><person-group><name name-style="western"><surname>Assing</surname><given-names>V</given-names></name><name name-style="western"><surname>Peng</surname><given-names>Z</given-names></name><name name-style="western"><surname>Zhao</surname><given-names>M-J</given-names></name></person-group> (<year>2013</year>) <article-title>On the <italic>Lathrobium</italic> fauna of the Emei Shan, Sichuan, China (Coleoptera, Staphylinidae, Paederinae).</article-title><source>ZooKeys</source><volume>277</volume>: <fpage>47</fpage>-<lpage>67</lpage>. doi: <ext-link ext-link-type="uri" xlink:href="http://dx.doi.org/10.3897/zookeys.277.4671" xlink:type="simple">10.3897/zookeys.277.4671</ext-link></mixed-citation></ref></ref-list></tp:taxon-treatment>
