# Supplementary material for: Eight new apterous Lathrobium species (Coleoptera, Staphylinidae) from Sichuan, Southwest China
Source: Zookeys. 2013 May 21;(303):1–21. doi: 10.3897/zookeys.303.5328 (PMC3689065; doi:10.3897/zookeys.303.5328)
Supplement: XML Treatment for Lathrobium obscurum [file zookeys.303.5328-treatment4.xml]

<!DOCTYPE tp:taxon-treatment
  PUBLIC "-//TaxonX//DTD Taxonomic Treatment Publishing DTD v0 20100105//EN" "tax-treatment-NSO.dtd">
<tp:taxon-treatment xmlns:tp="http://www.plazi.org/taxpub"><tp:treatment-meta><mixed-citation publication-type="journal"><person-group><name><surname>Peng</surname><given-names>Zhong</given-names></name><name><surname>Li</surname><given-names>Li-Zhen</given-names></name><name><surname>Zhao</surname><given-names>Mei-Jun</given-names></name></person-group><article-title>Eight new apterous 
                    <italic>Lathrobium</italic> species (Coleoptera, Staphylinidae) from Sichuan, Southwest China</article-title><source>Zookeys</source><day>21</day><month>5</month><year>2013</year><volume>2013</volume><issue>303</issue><fpage>1</fpage><lpage>21</lpage><pub-id pub-id-type="doi">10.3897/zookeys.303.5328</pub-id></mixed-citation></tp:treatment-meta><tp:nomenclature><tp:taxon-name>
                        <tp:taxon-name-part taxon-name-part-type="genus">Lathrobium</tp:taxon-name-part>
                        <tp:taxon-name-part taxon-name-part-type="species">obscurum</tp:taxon-name-part>
                    <object-id xmlns:xlink="http://www.w3.org/1999/xlink" xlink:type="simple">urn:lsid:zoobank.org:act:930E1048-C5E3-4923-B2C8-53F5DB650872</object-id>
								<object-id xmlns:xlink="http://www.w3.org/1999/xlink" xlink:type="simple">http://species-id.net/wiki/Lathrobium_obscurum</object-id>
								</tp:taxon-name><tp:taxon-authority>Peng &amp; Li</tp:taxon-authority><tp:taxon-status xmlns:xlink="http://www.w3.org/1999/xlink" xlink:type="simple">sp. n.</tp:taxon-status><xref ref-type="fig" rid="F6">Figs 6A</xref><xref ref-type="fig" rid="F7">, 7</xref></tp:nomenclature><tp:treatment-sec sec-type="Type material"><title>Type material.</title><p>(1 ♂). Holotype: ♂, labelled ‘CHINA: Sichuan Prov., Shimian County, Liziping. Yele, <named-content xmlns:xlink="http://www.w3.org/1999/xlink" content-type="dwc:verbatimCoordinates" xlink:type="simple">28°54'N, 102°13'E</named-content>, 15.vii.2012 alt. 2,600 m, Dai, Peng &amp; Yin leg.’ (SNUC).</p></tp:treatment-sec><tp:treatment-sec sec-type="Description"><title>Description.</title><p>Measurements (in mm) and ratios: BL 10.17, FL 4.10, HL 1.15, HW 1.20, PL 1.55, PW 1.20, EL 0.83, AL 2.38, HL/HW 0.96, HW/PW 1.00, HL/PL 0.74, PL/PW 1.29, EL/PL 0.54.</p><p>Habitus as in <xref ref-type="fig" rid="F6">Fig. 6A</xref>. Body blackish brown with paler apex, legs dark brown, antennae dark brown to brown.</p><p>Head weakly transverse; punctation coarse and moderately dense, sparser in median dorsal portion; interstices with fine microreticulation; eyes 1/4 times as long as postocular region in dorsal view.</p><p>Pronotum nearly parallel-sided; punctation somewhat sparser than that of head; impunctate midline broad; interstices without microsculpture.</p><p>Elytra 0.54 times as long as pronotum; punctation fine, shallow, and moderately dense. Hind wings completely reduced.</p><p>Abdomen with fine and dense punctation, that of tergite VII sparser than that of anterior tergites; interstices with shallow microsculpture; posterior margin of tergite VII without palisade fringe.</p><p>Male. Sternites III-VI unmodified; sternite VII (<xref ref-type="fig" rid="F7">Fig. 7A</xref>) strongly transverse, with median impression of triangular shape posteriorly, this impression with numerous distinctly modified, short and stout black setae; posterior margin distinctly concave in the middle; sternite VIII (<xref ref-type="fig" rid="F7">Fig. 7B</xref>) transverse and broadly impressed along the middle, this impression with short modified setae, posterior margin shallowly concave in the middle; sternite IX (<xref ref-type="fig" rid="F7">Fig. 7D</xref>) nearly symmetric; aedeagus as in <xref ref-type="fig" rid="F7">Figs 7C, 7E</xref>; ventral process long, slender and evenly curved; dorsal plate (<xref ref-type="fig" rid="F7">Fig. 7F</xref>) sclerotized and with long apical portion, apically acute in dorsal view and weakly curved in lateral view; basal portion short and thin; internal sac without sclerotized spines and with membranous structures.</p><p>Female. Unknown.</p><fig id="F6" position="float" orientation="portrait"><label>Figure 6.</label><caption><p>Habitus of <italic><tp:taxon-name>Lathrobium</tp:taxon-name></italic> spp., <bold>A</bold> <italic><tp:taxon-name>Lathrobium obscurum</tp:taxon-name></italic> <bold>B</bold> <italic><tp:taxon-name>Lathrobium yinziweii</tp:taxon-name></italic> <bold>C</bold> <italic><tp:taxon-name>Lathrobium illustre</tp:taxon-name></italic>. Scale bars: 1.0 mm.</p></caption><graphic xmlns:xlink="http://www.w3.org/1999/xlink" xlink:href="ZooKeys-303-001-g006.jpg" position="float" orientation="portrait" xlink:type="simple"/></fig><fig id="F7" position="float" orientation="portrait"><label>Figure 7.</label><caption><p><italic><tp:taxon-name>Lathrobium obscurum</tp:taxon-name></italic>. <bold>A</bold> male sternite VII <bold>B</bold> male sternite VIII <bold>C</bold> aedeagus in lateral view <bold>D</bold> male sternite IX <bold>E</bold> aedeagus in ventral view <bold>F</bold> apical portion of aedeagus in dorsal view. Scale bars: 0.5 mm.</p></caption><graphic xmlns:xlink="http://www.w3.org/1999/xlink" xlink:href="ZooKeys-303-001-g007.jpg" position="float" orientation="portrait" xlink:type="simple"/></fig></tp:treatment-sec><tp:treatment-sec sec-type="Distribution"><title>Distribution and biological notes.</title><p>This species is currently known only from the type locality. The holotype was collected by sifting litter of bamboo and rhododendronfrom the floor of rhododendron forestat an altitude of 2,600 m.</p></tp:treatment-sec><tp:treatment-sec sec-type="Etymology"><title>Etymology.</title><p>The specific epithet (Latin, adjective: dark) alludes to the dark brown coloration of the legs.</p></tp:treatment-sec><tp:treatment-sec sec-type="Comparative notes"><title>Comparative notes.</title><p>The morphology of the aedeagus suggests that <!--PageBreak--><italic><tp:taxon-name>Lathrobium obscurum</tp:taxon-name></italic> belongs to the <italic><tp:taxon-name>Lathrobium curvatissimum</tp:taxon-name></italic> group (Assing, in press a), which previously included five species from Yunnan (<xref ref-type="bibr" rid="B1">Assing, in press a</xref>) and two species from Sichuan (<xref ref-type="bibr" rid="B2">Assing, in press b</xref>, <xref ref-type="bibr" rid="B3">c</xref>), with which the new species shares the long, evenly curved ventral process, the long apical portion of the dorsal plate of the aedeagus and the absence of a distinct posterior excision of the male sternite VIII. It is distinguished from the other representatives of this group by the shape and chaetotaxy of the male sternites VII, as well as by with membranous structures in the internal sac of aedeagus.</p></tp:treatment-sec><ref-list><ref id="B1"><mixed-citation xmlns:xlink="http://www.w3.org/1999/xlink" xlink:type="simple"><person-group><name name-style="western"><surname>Assing</surname><given-names>V</given-names></name></person-group> (<year>in press a</year>) <article-title>On the <italic>Lathrobium</italic> fauna of China V. New species and additional records from Yunnan (Coleoptera: Staphylinidae: Paederinae).</article-title><source>Beitrage zur Entomologie 63 (1).</source></mixed-citation></ref><ref id="B2"><mixed-citation xmlns:xlink="http://www.w3.org/1999/xlink" xlink:type="simple"><person-group><name name-style="western"><surname>Assing</surname><given-names>V</given-names></name></person-group> (<year>in press b</year>) <article-title>On the <italic>Lathrobium</italic> fauna of China IV. Six new species from Sichuan (Coleoptera: Staphylinidae: Paederinae).</article-title><source>Linzer Biologische Beitrage 45 (1).</source></mixed-citation></ref><ref id="B3"><mixed-citation xmlns:xlink="http://www.w3.org/1999/xlink" xlink:type="simple"><person-group><name name-style="western"><surname>Assing</surname><given-names>V</given-names></name></person-group> (<year>in press c</year>) <article-title>On the <italic>Lathrobium</italic> fauna of China III. New species and additional records from various provinces (Coleoptera: Staphylinidae: Paederinae).</article-title><source>Beitrage zur Entomologie 63 (1).</source></mixed-citation></ref></ref-list></tp:taxon-treatment>
