# Supplementary material for: Eight new apterous Lathrobium species (Coleoptera, Staphylinidae) from Sichuan, Southwest China
Source: Zookeys. 2013 May 21;(303):1–21. doi: 10.3897/zookeys.303.5328 (PMC3689065; doi:10.3897/zookeys.303.5328)
Supplement: XML Treatment for Lathrobium yinziweii [file zookeys.303.5328-treatment5.xml]

<!DOCTYPE tp:taxon-treatment
  PUBLIC "-//TaxonX//DTD Taxonomic Treatment Publishing DTD v0 20100105//EN" "tax-treatment-NSO.dtd">
<tp:taxon-treatment xmlns:tp="http://www.plazi.org/taxpub"><tp:treatment-meta><mixed-citation publication-type="journal"><person-group><name><surname>Peng</surname><given-names>Zhong</given-names></name><name><surname>Li</surname><given-names>Li-Zhen</given-names></name><name><surname>Zhao</surname><given-names>Mei-Jun</given-names></name></person-group><article-title>Eight new apterous 
                    <italic>Lathrobium</italic> species (Coleoptera, Staphylinidae) from Sichuan, Southwest China</article-title><source>Zookeys</source><day>21</day><month>5</month><year>2013</year><volume>2013</volume><issue>303</issue><fpage>1</fpage><lpage>21</lpage><pub-id pub-id-type="doi">10.3897/zookeys.303.5328</pub-id></mixed-citation></tp:treatment-meta><tp:nomenclature><tp:taxon-name>
                        <tp:taxon-name-part taxon-name-part-type="genus">Lathrobium</tp:taxon-name-part>
                        <tp:taxon-name-part taxon-name-part-type="species">yinziweii</tp:taxon-name-part>
                    <object-id xmlns:xlink="http://www.w3.org/1999/xlink" xlink:type="simple">urn:lsid:zoobank.org:act:75FC14AD-DF7D-4EBE-95D2-18AC29FBBF1A</object-id>
								<object-id xmlns:xlink="http://www.w3.org/1999/xlink" xlink:type="simple">http://species-id.net/wiki/Lathrobium_yinziweii</object-id>
								</tp:taxon-name><tp:taxon-authority>Peng and Li</tp:taxon-authority><tp:taxon-status xmlns:xlink="http://www.w3.org/1999/xlink" xlink:type="simple">sp. n.</tp:taxon-status><xref ref-type="fig" rid="F6">Figs 6B</xref><xref ref-type="fig" rid="F8">, 8</xref><xref ref-type="fig" rid="F13">, 15</xref></tp:nomenclature><tp:treatment-sec sec-type="Type material"><title>Type material.</title><p>(3 ♂♂, 4 ♀♀). Holotype: ♂, labelled ‘CHINA: Sichuan Prov., Shimian County, Liziping. Yele, <named-content xmlns:xlink="http://www.w3.org/1999/xlink" content-type="dwc:verbatimCoordinates" xlink:type="simple">28°54'N, 102°13'E</named-content>, 15.vii.2012 alt. 2,600 m, Dai, Peng &amp; Yin leg.’ (SNUC). Paratypes: 2 ♂♂, 4 ♀♀, same label data as holotype (SNUC).</p></tp:treatment-sec><tp:treatment-sec sec-type="Description"><title>Description.</title><p>Measurements and ratios: BL 5.50–6.89, FL 2.40–2.82, HL 0.72–0.79, HW 0.75–0.78, PL 0.96–1.07, PW 0.77–0.82, EL 0.51–0.57, AL 1.67–1.72, HL/HW 0.96–1.01, HW/PW 0.95–0.97, HL/PL 0.73–0.76, PL/PW 1.25–1.30, EL/PL 0.52–0.54.</p><p>Habitus as in <xref ref-type="fig" rid="F6">Fig. 6B</xref>. Body light brown with paler apex, legs yellowish brown, antennae light brown.</p><p><!--PageBreak-->Head subquadrate (HL/HW 0.96–1.01); punctation moderately coarse and sparse, sparser in median dorsal portion; interstices with fine microreticulation; eyes 1/5–1/4 times as long as postocular region in dorsal view.</p><p>Pronotum slender; punctation somewhat denser than that of head; impunctate midline broad; interstices without microreticulation.</p><p>Elytra 0.52–0.54 times as long as pronotum; punctation fine, shallow, and moderately dense. Hind wings completely reduced. Protarsi with moderately pronounced sexual dimorphism.</p><p>Abdomen with fine and dense punctation, that of tergite VII sparser than that of anterior tergites; interstices with shallow microsculpture; posterior margin of tergite VII without palisade fringe; tergite VIII with moderately pronounced sexual dimorphism.</p><p>Male. Tergite VIII with nearly truncate posterior margin; sternites III-VI unmodified; sternite VII (<xref ref-type="fig" rid="F8">Fig. 8D</xref>) transverse and with shallow postero-median impression, pubescence very weakly modified, posterior margin concave in the middle; sternite VIII (<xref ref-type="fig" rid="F8">Fig. 8E</xref>) broadly impressed along the middle, this impression with short modified setae, posterior margin shallowly concave in the middle; sternite IX (<xref ref-type="fig" rid="F8">Fig. 8G</xref>) asymmetric; aedeagus as in <xref ref-type="fig" rid="F8">Figs 8F, 8H</xref>; ventral process very long, slender, evenly curved, and apically indistinctly spear-shaped; basal portion of dorsal plate very short; internal sac with membranous structures and usual ring-shaped structure.</p><p><!--PageBreak-->Female. Posterior margin of tergite VIII (<xref ref-type="fig" rid="F8">Fig. 8A</xref>) weakly convex; sternite VIII (<xref ref-type="fig" rid="F8">Fig. 8B</xref>) much longer than tergite VIII and rather narrowly produced posteriorly; tergites IX-X (<xref ref-type="fig" rid="F8">Fig. 8C</xref>) long and slender, tergite X (<xref ref-type="fig" rid="F8">Fig. 8C</xref>) 1.4 times as long as antero-median portion of tergite IX (<xref ref-type="fig" rid="F8">Fig. 8C</xref>).</p><fig id="F8" position="float" orientation="portrait"><label>Figure 8.</label><caption><p><italic><tp:taxon-name>Lathrobium yinziweii</tp:taxon-name></italic>. <bold>A</bold> female tergite VIII <bold>B</bold> female sternite VIII <bold>C</bold> female tergites IX–X. <bold>D</bold> male sternite VII <bold>E</bold> male sternite VIII <bold>F</bold> aedeagus in lateral view <bold>G</bold> male sternite IX <bold>H</bold> aedeagus in ventral view. Scale bars: 0.5 mm.</p></caption><graphic xmlns:xlink="http://www.w3.org/1999/xlink" xlink:href="ZooKeys-303-001-g008.jpg" position="float" orientation="portrait" xlink:type="simple"/></fig></tp:treatment-sec><tp:treatment-sec sec-type="Distribution"><title>Distribution and biological notes.</title><p>This species is currently known only from the type locality. One male was collected by sifting bamboo leaves and humus from the floor of the bamboo forest (<xref ref-type="fig" rid="F13">Fig. 15</xref>). The other specimens were collected by sifting litter of bamboo and rhododendronfrom the floor of a rhododendron forestat an altitude of 2,600 m.</p><!--PageBreak--></tp:treatment-sec><tp:treatment-sec sec-type="Etymology"><title>Etymology.</title><p>The species is named after Yin Zi-Wei, who collected the type specimens.</p></tp:treatment-sec><tp:treatment-sec sec-type="Comparative notes"><title>Comparative notes.</title><p><italic><tp:taxon-name>Lathrobium yinziweii</tp:taxon-name></italic> is evidently closely related to <italic><tp:taxon-name>Lathrobium diffissum</tp:taxon-name></italic> (Assing, in press b) from the Luoji Shan. Both species share an aedeagus of similar morphology (ventral process long, slender, curved, and apically indistinctly spear-shaped; basal portion of dorsal plate very short; internal sac without sclerotized structures), a similar shape of the male sternite VII and sternite VIII (the posterior margin concave in the middle), a male sternite VIII with dense, but not distinctly modified pubescence, and a long and undivided antero-median portion of the female sternite IX. <italic><tp:taxon-name>Lathrobium yinziweii</tp:taxon-name></italic> is distinguished by the shape of the male sternite VIII (not transverse and with posterior excision), by the morphology of the aedeagus (ventral process evenly curved and slender; dorsal plate longer), by the shape of female sternite VIII, and by the long and slender female tergite IX-X.</p></tp:treatment-sec><tp:treatment-sec><!--Section generated to contain objects referenced in tp:taxon-treatment.--><fig id="F6" position="float" orientation="portrait"><label>Figure 6.</label><caption><p>Habitus of <italic><tp:taxon-name>Lathrobium</tp:taxon-name></italic> spp., <bold>A</bold> <italic><tp:taxon-name>Lathrobium obscurum</tp:taxon-name></italic> <bold>B</bold> <italic><tp:taxon-name>Lathrobium yinziweii</tp:taxon-name></italic> <bold>C</bold> <italic><tp:taxon-name>Lathrobium illustre</tp:taxon-name></italic>. Scale bars: 1.0 mm.</p></caption><graphic xmlns:xlink="http://www.w3.org/1999/xlink" xlink:href="ZooKeys-303-001-g006.jpg" position="float" orientation="portrait" xlink:type="simple"/></fig><fig id="F13" position="float" orientation="portrait"><label>Figures 13–17.</label><caption><p>Habitats of the new species. <bold>13</bold> Erlang Shan, alt. 2,200–2,300 m (<italic><tp:taxon-name>Lathrobium erlangense</tp:taxon-name></italic> sp. n.) <bold>14</bold> Labahe Natural Reserve, alt. 2,200–2,300 m (<italic><tp:taxon-name>Lathrobium blandum</tp:taxon-name></italic> sp. n.) <bold>15</bold> Yele, alt. 2,600 m (<italic><tp:taxon-name>Lathrobium illustre</tp:taxon-name></italic> sp. n., <italic><tp:taxon-name>Lathrobium yinziweii</tp:taxon-name></italic> sp. n. and <italic><tp:taxon-name>Lathrobium yelense</tp:taxon-name></italic> sp. n.) <bold>16</bold> Micang Shan, alt. 1,800 m (<italic><tp:taxon-name>Lathrobium micangense</tp:taxon-name></italic> sp. n.) <bold>17</bold> Qingcheng Shan, alt. 1,700 m (<italic><tp:taxon-name>Lathrobium agglutinatum</tp:taxon-name></italic> sp. n.).</p></caption><graphic xmlns:xlink="http://www.w3.org/1999/xlink" xlink:href="ZooKeys-303-001-g013.jpg" position="float" orientation="portrait" xlink:type="simple"/></fig></tp:treatment-sec></tp:taxon-treatment>
