# Supplementary material for: Eight new apterous Lathrobium species (Coleoptera, Staphylinidae) from Sichuan, Southwest China
Source: Zookeys. 2013 May 21;(303):1–21. doi: 10.3897/zookeys.303.5328 (PMC3689065; doi:10.3897/zookeys.303.5328)
Supplement: XML Treatment for Lathrobium illustre [file zookeys.303.5328-treatment6.xml]

<!DOCTYPE tp:taxon-treatment
  PUBLIC "-//TaxonX//DTD Taxonomic Treatment Publishing DTD v0 20100105//EN" "tax-treatment-NSO.dtd">
<tp:taxon-treatment xmlns:tp="http://www.plazi.org/taxpub"><tp:treatment-meta><mixed-citation publication-type="journal"><person-group><name><surname>Peng</surname><given-names>Zhong</given-names></name><name><surname>Li</surname><given-names>Li-Zhen</given-names></name><name><surname>Zhao</surname><given-names>Mei-Jun</given-names></name></person-group><article-title>Eight new apterous 
                    <italic>Lathrobium</italic> species (Coleoptera, Staphylinidae) from Sichuan, Southwest China</article-title><source>Zookeys</source><day>21</day><month>5</month><year>2013</year><volume>2013</volume><issue>303</issue><fpage>1</fpage><lpage>21</lpage><pub-id pub-id-type="doi">10.3897/zookeys.303.5328</pub-id></mixed-citation></tp:treatment-meta><tp:nomenclature><tp:taxon-name>
                        <tp:taxon-name-part taxon-name-part-type="genus">Lathrobium</tp:taxon-name-part>
                        <tp:taxon-name-part taxon-name-part-type="species">illustre</tp:taxon-name-part>
                    <object-id xmlns:xlink="http://www.w3.org/1999/xlink" xlink:type="simple">urn:lsid:zoobank.org:act:D980B711-7DFD-458C-8DA5-F1181F6F38FC</object-id>
								<object-id xmlns:xlink="http://www.w3.org/1999/xlink" xlink:type="simple">http://species-id.net/wiki/Lathrobium_illustre</object-id>
								</tp:taxon-name><tp:taxon-authority>Peng &amp; Li</tp:taxon-authority><tp:taxon-status xmlns:xlink="http://www.w3.org/1999/xlink" xlink:type="simple">sp. n.</tp:taxon-status><xref ref-type="fig" rid="F6">Figs 6C</xref><xref ref-type="fig" rid="F9">, 9</xref><xref ref-type="fig" rid="F13">, 15</xref></tp:nomenclature><tp:treatment-sec sec-type="Type material"><title>Type material.</title><p>(1 ♂, 2 ♀♀). Holotype: ♂, labelled ‘CHINA: Sichuan Prov., Shimian County, Liziping. Yele, <named-content xmlns:xlink="http://www.w3.org/1999/xlink" content-type="dwc:verbatimCoordinates" xlink:type="simple">28°54'N, 102°13'E</named-content>, 15.vii.2012 alt. 2,600 m, Dai, Peng &amp; Yin leg.’ (SNUC). Paratypes: 2 ♀♀, same label data as holotype (SNUC).</p></tp:treatment-sec><tp:treatment-sec sec-type="Description"><title>Description.</title><p>Measurements (in mm) and ratios: BL 7.84–9.23, FL 3.34–3.77, HL 1.02–1.05, HW 1.11–1.15, PL 1.44–1.50, PW 1.18–1.22, EL 0.74–0.78, AL 1.76, HL/HW 0.91–0.92, HW/PW 0.94, HL/PL 0.70–0.71, PL/PW 1.22–1.23, EL/PL 0.51–0.52.</p><p>Habitus as in <xref ref-type="fig" rid="F6">Fig. 6A</xref>. Body dark brown with paler apex, legs and antennae dark brown to light brown.</p><p>Head weakly transverse; punctation coarse and moderately sparse, sparser in median dorsal portion; interstices with fine microreticulation; eyes 1/4–3/8 times as long as postocular region in dorsal view.</p><p>Pronotum weakly convex in dorsal view; punctation somewhat denser than that of head; impunctate midline broad; interstices without microreticulation and shining.</p><p>Elytra 0.51–0.52 times as long as pronotum; punctation fine, shallow, and moderately dense. Hind wings completely reduced. Protarsi with weakly pronounced sexual dimorphism.</p><p>Abdomen with fine and dense punctation, that of tergite VII sparser than that of anterior tergites; interstices with shallow microsculpture; posterior margin of tergite VII without palisade fringe; tergite VIII without sexual dimorphism; posterior margin broadly convex (<xref ref-type="fig" rid="F9">Fig. 9A</xref>).</p><p>Male. Sternites III-VI unmodified; sternite VII (<xref ref-type="fig" rid="F9">Fig. 9D</xref>) transverse, with median impression of triangular shape posteriorly, this impression with numerous distinctly modified, short and stout black setae; posterior margin distinctly concave in the middle; sternite <!--PageBreak-->VIII (<xref ref-type="fig" rid="F9">Fig. 9E</xref>) impressed along the middle, this impression with dense short setae, posterior excision small and nearly V-shaped; sternite IX (<xref ref-type="fig" rid="F9">Fig. 9F</xref>) symmetric; aedeagus as in <xref ref-type="fig" rid="F9">Figs 9G, 9H</xref>; ventral process bilobed apically, asymmetric and of distinctive shape; dorsal plate long and sclerotized; internal sac with two long and slender sclerotized spines.</p><p>Female. Sternite VIII (<xref ref-type="fig" rid="F9">Fig. 9B</xref>) much longer than tergite VIII, distinctly produced posteriorly; tergite X (<xref ref-type="fig" rid="F9">Fig. 9C</xref>) 5.7 times as long as antero-median portion of tergite IX (<xref ref-type="fig" rid="F9">Fig. 9C</xref>).</p><fig id="F9" position="float" orientation="portrait"><label>Figure 9.</label><caption><p><italic><tp:taxon-name>Lathrobium illustre</tp:taxon-name></italic>. <bold>A</bold> female tergite VIII <bold>B</bold> female sternite VIII <bold>C</bold> female tergites IX–X. <bold>D</bold> male sternite VII <bold>E</bold> male sternite VIII <bold>F</bold> male sternite IX <bold>G</bold> aedeagus in lateral view <bold>H</bold> aedeagus in ventral view. Scale bars: 0.5 mm.</p></caption><graphic xmlns:xlink="http://www.w3.org/1999/xlink" xlink:href="ZooKeys-303-001-g009.jpg" position="float" orientation="portrait" xlink:type="simple"/></fig></tp:treatment-sec><tp:treatment-sec sec-type="Distribution"><title>Distribution and biological notes.</title><p>This species is currently known only from the type locality. The specimens were collected by sifting bamboo leaves and humus from the floor of a bamboo forestat an altitude of 2,600 m (<xref ref-type="fig" rid="F13">Fig. 15</xref>).</p></tp:treatment-sec><tp:treatment-sec sec-type="Etymology"><title>Etymology.</title><p>The specific epithet (Latin, adjective: shining) alludes to the shining pronotum.</p><!--PageBreak--></tp:treatment-sec><tp:treatment-sec sec-type="Comparative notes"><title>Comparative notes.</title><p>Based on the apically bilobed ventral process and the anteriorly short and undivided median portion of the female tergite IX, <italic><tp:taxon-name>Lathrobium illustre</tp:taxon-name></italic> may belong belongs to the <italic><tp:taxon-name>Lathrobium fissispinosum</tp:taxon-name></italic> group. It is distinguished from the other representatives of this group by the shining pronotum, the shape and chaetotaxy of the male sternite VII and male sternite VIII, as well as by the morphology of the aedeagus.</p></tp:treatment-sec><tp:treatment-sec><!--Section generated to contain objects referenced in tp:taxon-treatment.--><fig id="F6" position="float" orientation="portrait"><label>Figure 6.</label><caption><p>Habitus of <italic><tp:taxon-name>Lathrobium</tp:taxon-name></italic> spp., <bold>A</bold> <italic><tp:taxon-name>Lathrobium obscurum</tp:taxon-name></italic> <bold>B</bold> <italic><tp:taxon-name>Lathrobium yinziweii</tp:taxon-name></italic> <bold>C</bold> <italic><tp:taxon-name>Lathrobium illustre</tp:taxon-name></italic>. Scale bars: 1.0 mm.</p></caption><graphic xmlns:xlink="http://www.w3.org/1999/xlink" xlink:href="ZooKeys-303-001-g006.jpg" position="float" orientation="portrait" xlink:type="simple"/></fig><fig id="F13" position="float" orientation="portrait"><label>Figures 13–17.</label><caption><p>Habitats of the new species. <bold>13</bold> Erlang Shan, alt. 2,200–2,300 m (<italic><tp:taxon-name>Lathrobium erlangense</tp:taxon-name></italic> sp. n.) <bold>14</bold> Labahe Natural Reserve, alt. 2,200–2,300 m (<italic><tp:taxon-name>Lathrobium blandum</tp:taxon-name></italic> sp. n.) <bold>15</bold> Yele, alt. 2,600 m (<italic><tp:taxon-name>Lathrobium illustre</tp:taxon-name></italic> sp. n., <italic><tp:taxon-name>Lathrobium yinziweii</tp:taxon-name></italic> sp. n. and <italic><tp:taxon-name>Lathrobium yelense</tp:taxon-name></italic> sp. n.) <bold>16</bold> Micang Shan, alt. 1,800 m (<italic><tp:taxon-name>Lathrobium micangense</tp:taxon-name></italic> sp. n.) <bold>17</bold> Qingcheng Shan, alt. 1,700 m (<italic><tp:taxon-name>Lathrobium agglutinatum</tp:taxon-name></italic> sp. n.).</p></caption><graphic xmlns:xlink="http://www.w3.org/1999/xlink" xlink:href="ZooKeys-303-001-g013.jpg" position="float" orientation="portrait" xlink:type="simple"/></fig></tp:treatment-sec></tp:taxon-treatment>
