# Supplementary material for: Eight new apterous Lathrobium species (Coleoptera, Staphylinidae) from Sichuan, Southwest China
Source: Zookeys. 2013 May 21;(303):1–21. doi: 10.3897/zookeys.303.5328 (PMC3689065; doi:10.3897/zookeys.303.5328)
Supplement: XML Treatment for Lathrobium micangense [file zookeys.303.5328-treatment7.xml]

<!DOCTYPE tp:taxon-treatment
  PUBLIC "-//TaxonX//DTD Taxonomic Treatment Publishing DTD v0 20100105//EN" "tax-treatment-NSO.dtd">
<tp:taxon-treatment xmlns:tp="http://www.plazi.org/taxpub"><tp:treatment-meta><mixed-citation publication-type="journal"><person-group><name><surname>Peng</surname><given-names>Zhong</given-names></name><name><surname>Li</surname><given-names>Li-Zhen</given-names></name><name><surname>Zhao</surname><given-names>Mei-Jun</given-names></name></person-group><article-title>Eight new apterous 
                    <italic>Lathrobium</italic> species (Coleoptera, Staphylinidae) from Sichuan, Southwest China</article-title><source>Zookeys</source><day>21</day><month>5</month><year>2013</year><volume>2013</volume><issue>303</issue><fpage>1</fpage><lpage>21</lpage><pub-id pub-id-type="doi">10.3897/zookeys.303.5328</pub-id></mixed-citation></tp:treatment-meta><tp:nomenclature><tp:taxon-name>
                        <tp:taxon-name-part taxon-name-part-type="genus">Lathrobium</tp:taxon-name-part>
                        <tp:taxon-name-part taxon-name-part-type="species">micangense</tp:taxon-name-part>
                    <object-id xmlns:xlink="http://www.w3.org/1999/xlink" xlink:type="simple">urn:lsid:zoobank.org:act:EF416164-BE8D-437F-8DD7-ABDE4F4BB91A</object-id>
								<object-id xmlns:xlink="http://www.w3.org/1999/xlink" xlink:type="simple">http://species-id.net/wiki/Lathrobium_micangense</object-id>
								</tp:taxon-name><tp:taxon-authority>Peng &amp; Li</tp:taxon-authority><tp:taxon-status xmlns:xlink="http://www.w3.org/1999/xlink" xlink:type="simple">sp. n.</tp:taxon-status><xref ref-type="fig" rid="F10">Figs 10A</xref><xref ref-type="fig" rid="F11">, 11</xref><xref ref-type="fig" rid="F13">, 16</xref></tp:nomenclature><tp:treatment-sec sec-type="Type material"><title>Type material.</title><p>(1 ♂). Holotype: ♂, labelled ‘CHINA: Sichuan Prov., Nanjiang County Mt. Micangshan, <named-content xmlns:xlink="http://www.w3.org/1999/xlink" content-type="dwc:verbatimCoordinates" xlink:type="simple">32°39’N, 107°01’E</named-content>, 27.iv.2008 alt. 1,800 m, Huang &amp; Xu leg.’ (SNUC).</p></tp:treatment-sec><tp:treatment-sec sec-type="Description"><title>Description.</title><p>Measurements (in mm) and ratios: BL 6.78, FL 2.68, HL 0.83, HW 0.85, PL 1.11, PW 0.93, EL 0.56, AL 1.46, HL/HW 0.98, HW/PW 0.91, HL/PL 0.75, PL/PW 1.19, EL/PL 0.50.</p><p>Habitus as in <xref ref-type="fig" rid="F10">Fig. 10A</xref>. Body reddish brown with paler apex, legs light brown, antennae reddish brown to yellowish brown.</p><p>Head subquadrate; punctation moderately coarse and sparse, sparser in median dorsal portion; interstices with fine microreticulation; eyes 1/4 times as long as postocular region in dorsal view.</p><p>Pronotum nearly parallel-sided; punctation somewhat denser than that of head; impunctate midline broad; interstices without microsculpture.</p><p>Elytra 0.50 times as long as pronotum; punctation moderately dense, defined or weakly defined. Hind wings completely reduced.</p><p>Abdomen with fine and dense punctation, that of tergite VII sparser than that of anterior tergites; interstices with shallow microsculpture; posterior margin of tergite VII without palisade fringe.</p><p>Male. Sternites III-VI unmodified; sternite VII (<xref ref-type="fig" rid="F11">Fig. 11A</xref>) transverse and deeply impressed in postero-median portion, this impression with several long dark setae, posterior margin weakly concave in the middle; sternite VIII (<xref ref-type="fig" rid="F11">Fig. 11B</xref>) distinctly asymmetric and broadly impressed in postero-median portion, this impression with dense dark long setae, posterior margin broadly concave; sternite IX (<xref ref-type="fig" rid="F11">Fig. 11G</xref>) asymmetric; aedeagus as in <xref ref-type="fig" rid="F11">Figs 11D, 11E</xref>; ventral process long and asymmetric in ventral view; dorsal plate long and thin; internal sac with straight moderately sclerotized spine.</p><p>Female. Unknown.</p><fig id="F10" position="float" orientation="portrait"><label>Figure 10.</label><caption><p>Habitus of <italic><tp:taxon-name>Lathrobium</tp:taxon-name></italic> spp., <bold>A</bold> <italic><tp:taxon-name>Lathrobium micangense</tp:taxon-name></italic> <bold>B</bold> <italic><tp:taxon-name>Lathrobium agglutinatum</tp:taxon-name></italic>. Scale bars: 1.0 mm.</p></caption><graphic xmlns:xlink="http://www.w3.org/1999/xlink" xlink:href="ZooKeys-303-001-g010.jpg" position="float" orientation="portrait" xlink:type="simple"/></fig><fig id="F11" position="float" orientation="portrait"><label>Figure 11.</label><caption><p><italic><tp:taxon-name>Lathrobium micangense</tp:taxon-name></italic>. <bold>A</bold> male sternite VII <bold>B</bold> male sternite VIII <bold>C</bold> male sternite IX <bold>D</bold> aedeagus in lateral view <bold>E</bold> aedeagus in ventral view. Scale bars: 0.5 mm.</p></caption><graphic xmlns:xlink="http://www.w3.org/1999/xlink" xlink:href="ZooKeys-303-001-g011.jpg" position="float" orientation="portrait" xlink:type="simple"/></fig></tp:treatment-sec><tp:treatment-sec sec-type="Distribution"><title>Distribution and biological notes.</title><p>The species is known only from one locality in Micang Shan, Sichuan. The holotype was collected by sifting dry leaf litter and moss on a southward slope with <italic><tp:taxon-name>Prunus</tp:taxon-name></italic> at an altitude of 1,800 m (<xref ref-type="fig" rid="F13">Fig. 16</xref>).</p></tp:treatment-sec><tp:treatment-sec sec-type="Etymology"><title>Etymology.</title><p>The species is named after its type locality: “Micang Shan”.</p><!--PageBreak--></tp:treatment-sec><tp:treatment-sec sec-type="Comparative notes"><title>Comparative notes.</title><p>Based on the morphology of the aedeagus (the shapes and chaetotaxy of the male sternites VII and VIII, presence of a moderately sclerotized spine in the internal sac, asymmetric ventral process), <italic><tp:taxon-name>Lathrobium micangense</tp:taxon-name></italic> belongs to the <italic><tp:taxon-name>Lathrobium fissispinosum</tp:taxon-name></italic> group. The morphology of the ventral process and the similar shape, the chaetotaxy of the male sternite VII and the asymmetric male sternite VIII suggest that it is closely related to <italic><tp:taxon-name>Lathrobium longispinosum</tp:taxon-name></italic>, from which <italic><tp:taxon-name>Lathrobium micangense</tp:taxon-name></italic> differs by the smaller body, the arrangement of the modified setae of the male sternite VIII, the shapes of the ventral process and the dorsal plate of the aedeagus, and the straight moderately sclerotized internal spine of the aedeagus (<italic><tp:taxon-name>Lathrobium longispinosum</tp:taxon-name></italic>: spine weakly curved).</p><!--PageBreak--></tp:treatment-sec><tp:treatment-sec><!--Section generated to contain objects referenced in tp:taxon-treatment.--><fig id="F13" position="float" orientation="portrait"><label>Figures 13–17.</label><caption><p>Habitats of the new species. <bold>13</bold> Erlang Shan, alt. 2,200–2,300 m (<italic><tp:taxon-name>Lathrobium erlangense</tp:taxon-name></italic> sp. n.) <bold>14</bold> Labahe Natural Reserve, alt. 2,200–2,300 m (<italic><tp:taxon-name>Lathrobium blandum</tp:taxon-name></italic> sp. n.) <bold>15</bold> Yele, alt. 2,600 m (<italic><tp:taxon-name>Lathrobium illustre</tp:taxon-name></italic> sp. n., <italic><tp:taxon-name>Lathrobium yinziweii</tp:taxon-name></italic> sp. n. and <italic><tp:taxon-name>Lathrobium yelense</tp:taxon-name></italic> sp. n.) <bold>16</bold> Micang Shan, alt. 1,800 m (<italic><tp:taxon-name>Lathrobium micangense</tp:taxon-name></italic> sp. n.) <bold>17</bold> Qingcheng Shan, alt. 1,700 m (<italic><tp:taxon-name>Lathrobium agglutinatum</tp:taxon-name></italic> sp. n.).</p></caption><graphic xmlns:xlink="http://www.w3.org/1999/xlink" xlink:href="ZooKeys-303-001-g013.jpg" position="float" orientation="portrait" xlink:type="simple"/></fig></tp:treatment-sec></tp:taxon-treatment>
