# Supplementary material for: Eight new apterous Lathrobium species (Coleoptera, Staphylinidae) from Sichuan, Southwest China
Source: Zookeys. 2013 May 21;(303):1–21. doi: 10.3897/zookeys.303.5328 (PMC3689065; doi:10.3897/zookeys.303.5328)
Supplement: XML Treatment for Lathrobium agglutinatum [file zookeys.303.5328-treatment8.xml]

<!DOCTYPE tp:taxon-treatment
  PUBLIC "-//TaxonX//DTD Taxonomic Treatment Publishing DTD v0 20100105//EN" "tax-treatment-NSO.dtd">
<tp:taxon-treatment xmlns:tp="http://www.plazi.org/taxpub"><tp:treatment-meta><mixed-citation publication-type="journal"><person-group><name><surname>Peng</surname><given-names>Zhong</given-names></name><name><surname>Li</surname><given-names>Li-Zhen</given-names></name><name><surname>Zhao</surname><given-names>Mei-Jun</given-names></name></person-group><article-title>Eight new apterous 
                    <italic>Lathrobium</italic> species (Coleoptera, Staphylinidae) from Sichuan, Southwest China</article-title><source>Zookeys</source><day>21</day><month>5</month><year>2013</year><volume>2013</volume><issue>303</issue><fpage>1</fpage><lpage>21</lpage><pub-id pub-id-type="doi">10.3897/zookeys.303.5328</pub-id></mixed-citation></tp:treatment-meta><tp:nomenclature><tp:taxon-name>
                        <tp:taxon-name-part taxon-name-part-type="genus">Lathrobium</tp:taxon-name-part>
                        <tp:taxon-name-part taxon-name-part-type="species">agglutinatum</tp:taxon-name-part>
                    <object-id xmlns:xlink="http://www.w3.org/1999/xlink" xlink:type="simple">urn:lsid:zoobank.org:act:4DBEE816-245C-4921-828B-F807A5F32488</object-id>
								<object-id xmlns:xlink="http://www.w3.org/1999/xlink" xlink:type="simple">http://species-id.net/wiki/Lathrobium_agglutinatum</object-id>
								</tp:taxon-name><tp:taxon-authority>Assing &amp; Peng</tp:taxon-authority><tp:taxon-status xmlns:xlink="http://www.w3.org/1999/xlink" xlink:type="simple">sp. n.</tp:taxon-status><xref ref-type="fig" rid="F10">Figs 10B</xref><xref ref-type="fig" rid="F12">, 12</xref><xref ref-type="fig" rid="F13">, 17</xref></tp:nomenclature><tp:treatment-sec sec-type="Type material"><title>Type material.</title><p>(3 ♂♂). Holotype: ♂, labelled ‘CHINA: Sichuan Prov., Dujiangyan City, Mt. Qingchengshan, <named-content xmlns:xlink="http://www.w3.org/1999/xlink" content-type="dwc:verbatimCoordinates" xlink:type="simple">30°57'N, 103°28'E</named-content>, 30.vii.2012 alt. 1,700 m, Dai, Peng &amp; Yin leg.’ (SNUC). Paratypes: 1 ♂, same label data as holotype (SNUC); 1 ♂, ‘China (Sichuan) 1999, Qingcheng-shan, (Umg. Heavenly Old Village) 1000-1300 m, 18./20.VI. Heinz leg.’ (cAss).</p></tp:treatment-sec><tp:treatment-sec sec-type="Description"><title>Description.</title><p>Measurements (in mm) and ratios: BL 7.78–9.51, FL 4.00–4.28, HL 1.25–1.28, HW 1.38–1.40, PL 1.63–1.68, PW 1.40–1.43, EL 0.81–0.83, AL 1.65–1.70, HL/HW 0.91, HW/PW 0.98–0.99, HL/PL 0.77, PL/PW 1.16–1.17, EL/PL 0.49–0.50.</p><p>Habitus as in <xref ref-type="fig" rid="F5">Fig. 5A</xref>. Body dark brown with paler apex, legs and antennae brown to light brown.</p><p>Head subquadrate; punctation dense and coarse; interstices with fine microreticulation; eyes 0.3 times as long as postocular region in dorsal.</p><p>Pronotum with weakly convex lateral margins in dorsal view; punctation somewhat sparser than that of head; impunctate midline narrow; interstices without microsculpture.</p><p><!--PageBreak-->Elytra 0.49–0.50 times as long as pronotum; punctation shallow and much denser than that of pronotum; interstices without distinct microsculpture. Hind wings reduced.</p><p>Abdomen much broader than elytra, with fine and dense punctation, that of tergite VII sparser than that of anterior tergites; interstices with shallow microsculpture; posterior margin of tergite VII without palisade.</p><p>Male. Sternites III-VI unmodified; sternite VII (<xref ref-type="fig" rid="F12">Fig. 12A</xref>) strongly transverse and with short dark seta in triangular postero-median impression, posterior margin nearly truncate; sternite VIII (<xref ref-type="fig" rid="F12">Fig. 12B</xref>) transverse and weakly impressed in postero-median portion, posterior excision pronounced, deep and asymmetric, anterior margin of this excavation with short dark setae; sternite IX (<xref ref-type="fig" rid="F12">Fig. 12D</xref>) asymmetric; aedeagus as in <xref ref-type="fig" rid="F12">Figs 12C, 12E</xref>; ventral process and dorsal plate fused; basal portion of aedeagus small; internal sac with usual ring-shaped structure.</p><p>Female. Unknown.</p><fig id="F12" position="float" orientation="portrait"><label>Figure 12.</label><caption><p><italic><tp:taxon-name>Lathrobium agglutinatum</tp:taxon-name></italic>. <bold>A</bold> male sternite VII <bold>B</bold> male sternite VIII <bold>C</bold> aedeagus in lateral view <bold>D</bold> male sternite IX <bold>E</bold> aedeagus in ventral view. Scale bars: 0.5 mm.</p></caption><graphic xmlns:xlink="http://www.w3.org/1999/xlink" xlink:href="ZooKeys-303-001-g012.jpg" position="float" orientation="portrait" xlink:type="simple"/></fig></tp:treatment-sec><tp:treatment-sec sec-type="Distribution"><title>Distribution and biological notes.</title><p>The species is known only from one locality in the Qingcheng Shan, Sichuan. Two specimens were collected by sifting leaf litter and humus from the floor of a hardwood forest with Cherokee rose and <italic><tp:taxon-name>Rubus</tp:taxon-name></italic> at an altitude of 1,700 m (<xref ref-type="fig" rid="F13">Fig. 17</xref>).</p><fig id="F13" position="float" orientation="portrait"><label>Figures 13–17.</label><caption><p>Habitats of the new species. <bold>13</bold> Erlang Shan, alt. 2,200–2,300 m (<italic><tp:taxon-name>Lathrobium erlangense</tp:taxon-name></italic> sp. n.) <bold>14</bold> Labahe Natural Reserve, alt. 2,200–2,300 m (<italic><tp:taxon-name>Lathrobium blandum</tp:taxon-name></italic> sp. n.) <bold>15</bold> Yele, alt. 2,600 m (<italic><tp:taxon-name>Lathrobium illustre</tp:taxon-name></italic> sp. n., <italic><tp:taxon-name>Lathrobium yinziweii</tp:taxon-name></italic> sp. n. and <italic><tp:taxon-name>Lathrobium yelense</tp:taxon-name></italic> sp. n.) <bold>16</bold> Micang Shan, alt. 1,800 m (<italic><tp:taxon-name>Lathrobium micangense</tp:taxon-name></italic> sp. n.) <bold>17</bold> Qingcheng Shan, alt. 1,700 m (<italic><tp:taxon-name>Lathrobium agglutinatum</tp:taxon-name></italic> sp. n.).</p></caption><graphic xmlns:xlink="http://www.w3.org/1999/xlink" xlink:href="ZooKeys-303-001-g013.jpg" position="float" orientation="portrait" xlink:type="simple"/></fig></tp:treatment-sec><tp:treatment-sec sec-type="Etymology"><title>Etymology.</title><p>The specific epithet is the past participle of the Latin verb agglutinare (to glue together) and alludes to the fused ventral process and dorsal plate of the aedeagus.</p></tp:treatment-sec><tp:treatment-sec sec-type="Comparative notes"><title>Comparative notes.</title><p><!--PageBreak--><italic><tp:taxon-name>Lathrobium agglutinatum</tp:taxon-name></italic> is undoubtedly closely related to <italic><tp:taxon-name>Lathrobium conexum</tp:taxon-name></italic> and belongs to the <italic><tp:taxon-name>Lathrobium iunctum</tp:taxon-name></italic> group (Assing et al., 2013). This conclusion is supported by the similarly derived structure of the aedeagus (ventral process and dorsal plate fused, asymmetric, and slender; basal portion small; internal sac with small and weakly sclerotized basal sclerite); the similarly derived shape and chaetotaxy of the <!--PageBreak-->male sternite VIII (posterior excision asymmetric, the anterior margin of this excavation with short dark setae), and by the extremely similar external characters. Both species are best distinguished by the completely different shape and chaetotaxy of the male sternite VII and by the differently shaped apex of the aedeagus. For illustrations of the species of the <italic><tp:taxon-name>Lathrobium iunctum</tp:taxon-name></italic> group from the Emei Shan see <xref ref-type="bibr" rid="B5">Assing et al. (2013)</xref>.</p></tp:treatment-sec><tp:treatment-sec><!--Section generated to contain objects referenced in tp:taxon-treatment.--><fig id="F10" position="float" orientation="portrait"><label>Figure 10.</label><caption><p>Habitus of <italic><tp:taxon-name>Lathrobium</tp:taxon-name></italic> spp., <bold>A</bold> <italic><tp:taxon-name>Lathrobium micangense</tp:taxon-name></italic> <bold>B</bold> <italic><tp:taxon-name>Lathrobium agglutinatum</tp:taxon-name></italic>. Scale bars: 1.0 mm.</p></caption><graphic xmlns:xlink="http://www.w3.org/1999/xlink" xlink:href="ZooKeys-303-001-g010.jpg" position="float" orientation="portrait" xlink:type="simple"/></fig><fig id="F5" position="float" orientation="portrait"><label>Figure 5.</label><caption><p><italic><tp:taxon-name>Lathrobium yelense</tp:taxon-name></italic>. <bold>A</bold> female tergite VIII <bold>B</bold> female sternite VIII <bold>C</bold> female tergites IX–X. <bold>D</bold> male sternite VII <bold>E</bold> male sternite VIII <bold>F</bold> male sternite IX <bold>G</bold> aedeagus in lateral view <bold>H</bold> aedeagus in ventral view <bold>I</bold> apical portion of aedeagus in dorsal view. Scale bars: <bold>A</bold>–<bold>H</bold> 0.5 mm; <bold>I</bold> 0.25 mm.</p></caption><graphic xmlns:xlink="http://www.w3.org/1999/xlink" xlink:href="ZooKeys-303-001-g005.jpg" position="float" orientation="portrait" xlink:type="simple"/></fig></tp:treatment-sec><ref-list><ref id="B5"><mixed-citation xmlns:xlink="http://www.w3.org/1999/xlink" xlink:type="simple"><person-group><name name-style="western"><surname>Assing</surname><given-names>V</given-names></name><name name-style="western"><surname>Peng</surname><given-names>Z</given-names></name><name name-style="western"><surname>Zhao</surname><given-names>M-J</given-names></name></person-group> (<year>2013</year>) <article-title>On the <italic>Lathrobium</italic> fauna of the Emei Shan, Sichuan, China (Coleoptera, Staphylinidae, Paederinae).</article-title><source>ZooKeys</source><volume>277</volume>: <fpage>47</fpage>-<lpage>67</lpage>. doi: <ext-link ext-link-type="uri" xlink:href="http://dx.doi.org/10.3897/zookeys.277.4671" xlink:type="simple">10.3897/zookeys.277.4671</ext-link></mixed-citation></ref></ref-list></tp:taxon-treatment>
